# Supplementary material for: One-step multiplex real-time RT-PCR assay for detecting and genotyping wild-type group A rotavirus strains and vaccine strains (Rotarix® and RotaTeq®) in stool samples
Source: PeerJ. 2016 Jan 11;4:e1560. doi: 10.7717/peerj.1560 (PMC4734446; doi:10.7717/peerj.1560)
Supplement: Supplemental Information 6 [file peerj-04-1560-s006.xls]

## Sheet: Sheet1
Concentration	Dillution	Volume (uL)	Mass (ng)	Length, bp	Copy number	Log copy	Ct	Ct	Ct average
ng/uL		(sample/assay)		(amplicon)
86.85	0.1	0.2	1.737	1356	1.16899e+09	9.06781
86.85	0.01	0.2	0.1737	1356	1.16899e+08	8.06781
86.85	0.001	0.2	0.01737	1356	1.16899e+07	7.06781	15.68	15.78	15.14
86.85	0.0001	0.2	0.001737	1356	1.16899e+06	6.06781	18.57	18.73	18.65
86.85	1e-05	0.2	0.0001737	1356	116899	5.06781	21.91	21.97	21.94
86.85	1e-06	0.2	1.737e-05	1356	11689.9	4.06781	25.46	25.5	25.48
86.85	1e-07	0.2	1.737e-06	1356	1168.99	3.06781	28.44	28.51	28.475
86.85	1e-08	0.2	1.737e-07	1356	116.899	2.06781	32.11	31.59	31.85
86.85	1e-09	0.2	1.737e-08	1356	11.6899	1.06781	37.02	36.9	36.96
86.85	1e-10	0.2	1.737e-09	1356	1.16899	0.0678091
86.85	1e-11	0.2	1.737e-10	1356	0.116899	-0.932191
86.85	1e-12	0.2	1.737e-11	1356	0.0116899	-1.93219
86.85	1e-13	0.2	1.737e-12	1356	0.00116899	-2.93219
86.85	1e-14	0.2	1.737e-13	1356	0.000116899	-3.93219
86.85	1e-15	0.2	1.737e-14	1356	1.16899e-05	-4.93219
	1e-16	0.2	0	1356	0	#NUM!				slope	-3.5141
	1e-17	0.2	0	1356	0	#NUM!				efficiency	0.925608
										%	92.5608
This calculation is based on the assumption that the average weight of a base pair (bp) is 650 Daltons. This means that one mole of a bp weighs 650 g and that the molecular weight of any double stranded DNA template can be estimated by taking the product of its length (in bp) and 650.
The inverse of the molecular weight is the number of moles of template present in one gram of material.
Using Avogadro's number, 6.022x1023 molecules/mole, the number of molecules of the template per gram can be calculated:
mol/g * molecules/mol = molecules/ g
Finally, the number of molecules or number of copies of template in the sample can be estimated by multiplying by 1*109 to convert to ng and then multiplying by the amount of template (in ng)
This calculator requires the user to input the amount of a template present (in ngs) and the length of the template (in bp) and with this information the number of copies of the template is calculated.
The formula used is:
number of copies = ( amount * 6.022x1023) / (length * 1x109 * 650)
number = (ng * number/mole) / (bp * ng/g * g/ mole of bp)
