# Supplementary material for: One-step multiplex real-time RT-PCR assay for detecting and genotyping wild-type group A rotavirus strains and vaccine strains (Rotarix® and RotaTeq®) in stool samples
Source: PeerJ. 2016 Jan 11;4:e1560. doi: 10.7717/peerj.1560 (PMC4734446; doi:10.7717/peerj.1560)
Supplement: Supplemental Information 7 [file peerj-04-1560-s007.xls]

## Sheet: Sheet1
Concentration	Dillution	Volume (uL)	Mass (ng)	Length, bp	Copy number	Log copy	Ct	Ct	Ct average
ng/uL		(sample/assay)		(amplicon)
138	0.1	0.2	2.76	1104	2.28144e+09	9.35821
138	0.01	0.2	0.276	1104	2.28144e+08	8.35821
138	0.001	0.2	0.0276	1104	2.28144e+07	7.35821	11.85	11.83	11.84
138	0.0001	0.2	0.00276	1104	2.28144e+06	6.35821	13.54	13.68	13.61
138	1e-05	0.2	0.000276	1104	228144	5.35821	17.35	17.02	17.185
138	1e-06	0.2	2.76e-05	1104	22814.4	4.35821	20.83	20.54	20.685
138	1e-07	0.2	2.76e-06	1104	2281.44	3.35821	24.85	24.39	24.62	24.62
138	1e-08	0.2	2.76e-07	1104	228.144	2.35821	29.47	28.74	29.105
138	1e-09	0.2	2.76e-08	1104	22.8144	1.35821
138	1e-10	0.2	2.76e-09	1104	2.28144	0.358209
138	1e-11	0.2	2.76e-10	1104	0.228144	-0.641791
138	1e-12	0.2	2.76e-11	1104	0.0228144	-1.64179
138	1e-13	0.2	2.76e-12	1104	0.00228144	-2.64179
138	1e-14	0.2	2.76e-13	1104	0.000228144	-3.64179
138	1e-15	0.2	2.76e-14	1104	2.28144e-05	-4.64179
138	1e-16	0.2	2.76e-15	1104	2.28144e-06	-5.64179				slope	-3.5101
138	1e-17	0.2	2.76e-16	1104	2.28144e-07	-6.64179				efficiency	0.927046
										%	92.7046
This calculation is based on the assumption that the average weight of a base pair (bp) is 650 Daltons. This means that one mole of a bp weighs 650 g and that the molecular weight of any double stranded DNA template can be estimated by taking the product of its length (in bp) and 650.
The inverse of the molecular weight is the number of moles of template present in one gram of material.
Using Avogadro's number, 6.022x1023 molecules/mole, the number of molecules of the template per gram can be calculated:
mol/g * molecules/mol = molecules/ g
Finally, the number of molecules or number of copies of template in the sample can be estimated by multiplying by 1*109 to convert to ng and then multiplying by the amount of template (in ng)
This calculator requires the user to input the amount of a template present (in ngs) and the length of the template (in bp) and with this information the number of copies of the template is calculated.
The formula used is:
number of copies = ( amount * 6.022x1023) / (length * 1x109 * 650)
number = (ng * number/mole) / (bp * ng/g * g/ mole of bp)
