# Supplementary material for: One-step multiplex real-time RT-PCR assay for detecting and genotyping wild-type group A rotavirus strains and vaccine strains (Rotarix® and RotaTeq®) in stool samples
Source: PeerJ. 2016 Jan 11;4:e1560. doi: 10.7717/peerj.1560 (PMC4734446; doi:10.7717/peerj.1560)
Supplement: Supplemental Information 8 [file peerj-04-1560-s008.xls]

## Sheet: Sheet1
Concentration	Dillution	Volume (uL)	Mass (ng)	Length, bp	Copy number	Log copy	Ct	Ct	Ct avarage
ng/uL		(sample/assay)		(amplicon)
32.1	0.1	0.2	0.642	1062	5.5167e+08	8.74168
32.1	0.01	0.2	0.0642	1062	5.5167e+07	7.74168	12.78	12.72	12.75
32.1	0.001	0.2	0.00642	1062	5.5167e+06	6.74168	15.06	14.99	15.025
32.1	0.0001	0.2	0.000642	1062	551670	5.74168	18.56	18.53	18.545
32.1	1e-05	0.2	6.42e-05	1062	55167	4.74168	22.74	22.36	22.55
32.1	1e-06	0.2	6.42e-06	1062	5516.7	3.74168	26.3	27.04	26.67
32.1	1e-07	0.2	6.42e-07	1062	551.67	2.74168	31.45	32.67	32.06
32.1	1e-08	0.2	6.42e-08	1062	55.167	1.74168
32.1	1e-09	0.2	6.42e-09	1062	5.5167	0.741679
32.1	1e-10	0.2	6.42e-10	1062	0.55167	-0.258321
32.1	1e-11	0.2	6.42e-11	1062	0.055167	-1.25832
32.1	1e-12	0.2	6.42e-12	1062	0.0055167	-2.25832
32.1	1e-13	0.2	6.42e-13	1062	0.00055167	-3.25832
32.1	1e-14	0.2	6.42e-14	1062	5.5167e-05	-4.25832
32.1	1e-15	0.2	6.42e-15	1062	5.5167e-06	-5.25832
32.1	1e-16	0.2	6.42e-16	1062	5.5167e-07	-6.25832				slope	-3.8711
32.1	1e-17	0.2	6.42e-17	1062	5.5167e-08	-7.25832				efficiency	0.812694
										%	81.2694
This calculation is based on the assumption that the average weight of a base pair (bp) is 650 Daltons. This means that one mole of a bp weighs 650 g and that the molecular weight of any double stranded DNA template can be estimated by taking the product of its length (in bp) and 650.
The inverse of the molecular weight is the number of moles of template present in one gram of material.
Using Avogadro's number, 6.022x1023 molecules/mole, the number of molecules of the template per gram can be calculated:
mol/g * molecules/mol = molecules/ g
Finally, the number of molecules or number of copies of template in the sample can be estimated by multiplying by 1*109 to convert to ng and then multiplying by the amount of template (in ng)
This calculator requires the user to input the amount of a template present (in ngs) and the length of the template (in bp) and with this information the number of copies of the template is calculated.
The formula used is:
number of copies = ( amount * 6.022x1023) / (length * 1x109 * 650)
number = (ng * number/mole) / (bp * ng/g * g/ mole of bp)
