# Supplementary material for: One-step multiplex real-time RT-PCR assay for detecting and genotyping wild-type group A rotavirus strains and vaccine strains (Rotarix® and RotaTeq®) in stool samples
Source: PeerJ. 2016 Jan 11;4:e1560. doi: 10.7717/peerj.1560 (PMC4734446; doi:10.7717/peerj.1560)
Supplement: Supplemental Information 9 [file peerj-04-1560-s009.xls]

## Sheet: Sheet1
Concentration	Dillution	Volume (uL)	Mass (ng)	Length, bp	Copy number	Log copy	Ct	Ct	Ct avarage
ng/uL		(sample/assay)		(amplicon)
35.15	0.1	0.2	0.703	1062	6.04087e+08	8.7811
35.15	0.01	0.2	0.0703	1062	6.04087e+07	7.7811
35.15	0.001	0.2	0.00703	1062	6.04087e+06	6.7811	18.46	18.47	18.465
35.15	0.0001	0.2	0.000703	1062	604087	5.7811	21.76	22.06	21.91
35.15	1e-05	0.2	7.03e-05	1062	60408.7	4.7811	25.14	25.07	25.105
35.15	1e-06	0.2	7.03e-06	1062	6040.87	3.7811	28.83	28.64	28.735
35.15	1e-07	0.2	7.03e-07	1062	604.087	2.7811	32.7	32.77	32.735
35.15	1e-08	0.2	7.03e-08	1062	60.4087	1.7811
35.15	1e-09	0.2	7.03e-09	1062	6.04087	0.7811
35.15	1e-10	0.2	7.03e-10	1062	0.604087	-0.2189
35.15	1e-11	0.2	7.03e-11	1062	0.0604087	-1.2189
35.15	1e-12	0.2	7.03e-12	1062	0.00604087	-2.2189
35.15	1e-13	0.2	7.03e-13	1062	0.000604087	-3.2189
35.15	1e-14	0.2	7.03e-14	1062	6.04087e-05	-4.2189
35.15	1e-15	0.2	7.03e-15	1062	6.04087e-06	-5.2189
35.15	1e-16	0.2	7.03e-16	1062	6.04087e-07	-6.2189				slope	-3.5365
35.15	1e-17	0.2	7.03e-17	1062	6.04087e-08	-7.2189				efficiency	0.917633
										%	91.7633
This calculation is based on the assumption that the average weight of a base pair (bp) is 650 Daltons. This means that one mole of a bp weighs 650 g and that the molecular weight of any double stranded DNA template can be estimated by taking the product of its length (in bp) and 650.
The inverse of the molecular weight is the number of moles of template present in one gram of material.
Using Avogadro's number, 6.022x1023 molecules/mole, the number of molecules of the template per gram can be calculated:
mol/g * molecules/mol = molecules/ g
Finally, the number of molecules or number of copies of template in the sample can be estimated by multiplying by 1*109 to convert to ng and then multiplying by the amount of template (in ng)
This calculator requires the user to input the amount of a template present (in ngs) and the length of the template (in bp) and with this information the number of copies of the template is calculated.
The formula used is:
number of copies = ( amount * 6.022x1023) / (length * 1x109 * 650)
number = (ng * number/mole) / (bp * ng/g * g/ mole of bp)
