# Supplementary material for: One-step multiplex real-time RT-PCR assay for detecting and genotyping wild-type group A rotavirus strains and vaccine strains (Rotarix® and RotaTeq®) in stool samples
Source: PeerJ. 2016 Jan 11;4:e1560. doi: 10.7717/peerj.1560 (PMC4734446; doi:10.7717/peerj.1560)
Supplement: Supplemental Information 12 [file peerj-04-1560-s012.xls]

## Sheet: Sheet1
Concentration	Dillution	Volume (uL)	Mass (ng)	Length, bp	Copy number	Log copy	Ct	Ct	Ct avarage
ng/uL		(sample/assay)		(amplicon)
27.2	0.1	0.2	0.544	1062	4.67459e+08	8.66974
27.2	0.01	0.2	0.0544	1062	4.67459e+07	7.66974
27.2	0.001	0.2	0.00544	1062	4.67459e+06	6.66974	11.13	11.09	11.11
27.2	0.0001	0.2	0.000544	1062	467459	5.66974	13.35	13.26	13.305
27.2	1e-05	0.2	5.44e-05	1062	46745.9	4.66974	16.45	16.63	16.54
27.2	1e-06	0.2	5.44e-06	1062	4674.59	3.66974	20.76	20.68	20.72
27.2	1e-07	0.2	5.44e-07	1062	467.459	2.66974	24.77	25.24	25.005
27.2	1e-08	0.2	5.44e-08	1062	46.7459	1.66974
27.2	1e-09	0.2	5.44e-09	1062	4.67459	0.669743
27.2	1e-10	0.2	5.44e-10	1062	0.467459	-0.330257
27.2	1e-11	0.2	5.44e-11	1062	0.0467459	-1.33026
27.2	1e-12	0.2	5.44e-12	1062	0.00467459	-2.33026
27.2	1e-13	0.2	5.44e-13	1062	0.000467459	-3.33026
27.2	1e-14	0.2	5.44e-14	1062	4.67459e-05	-4.33026
27.2	1e-15	0.2	5.44e-15	1062	4.67459e-06	-5.33026
27.2	1e-16	0.2	5.44e-16	1062	4.67459e-07	-6.33026				slope	-3.5205
27.2	1e-17	0.2	5.44e-17	1062	4.67459e-08	-7.33026				efficiency	0.923316
										%	92.3316
This calculation is based on the assumption that the average weight of a base pair (bp) is 650 Daltons. This means that one mole of a bp weighs 650 g and that the molecular weight of any double stranded DNA template can be estimated by taking the product of its length (in bp) and 650.
The inverse of the molecular weight is the number of moles of template present in one gram of material.
Using Avogadro's number, 6.022x1023 molecules/mole, the number of molecules of the template per gram can be calculated:
mol/g * molecules/mol = molecules/ g
Finally, the number of molecules or number of copies of template in the sample can be estimated by multiplying by 1*109 to convert to ng and then multiplying by the amount of template (in ng)
This calculator requires the user to input the amount of a template present (in ngs) and the length of the template (in bp) and with this information the number of copies of the template is calculated.
The formula used is:
number of copies = ( amount * 6.022x1023) / (length * 1x109 * 650)
number = (ng * number/mole) / (bp * ng/g * g/ mole of bp)
