# Supplementary material for: One-step multiplex real-time RT-PCR assay for detecting and genotyping wild-type group A rotavirus strains and vaccine strains (Rotarix® and RotaTeq®) in stool samples
Source: PeerJ. 2016 Jan 11;4:e1560. doi: 10.7717/peerj.1560 (PMC4734446; doi:10.7717/peerj.1560)
Supplement: Supplemental Information 16 [file peerj-04-1560-s016.xls]

## Sheet: Sheet1
Concentration	Dillution	Volume (uL)	Mass (ng)	Length, bp	Copy number	Log copy	Ct	Ct	Ct avarage
ng/uL		(sample/assay)		(amplicon)
35.7	0.1	0.2	0.714	2362	2.75859e+08	8.44069
35.7	0.01	0.2	0.0714	2362	2.75859e+07	7.44069
35.7	0.001	0.2	0.00714	2362	2.75859e+06	6.44069	12.46	12.47	12.465
35.7	0.0001	0.2	0.000714	2362	275859	5.44069	14.89	14.82	14.855
35.7	1e-05	0.2	7.14e-05	2362	27585.9	4.44069	18.37	18.18	18.275
35.7	1e-06	0.2	7.14e-06	2362	2758.59	3.44069	22.17	22.2	22.185
35.7	1e-07	0.2	7.14e-07	2362	275.859	2.44069	28.03	28.01	28.02
35.7	1e-08	0.2	7.14e-08	2362	27.5859	1.44069
35.7	1e-09	0.2	7.14e-09	2362	2.75859	0.440687
35.7	1e-10	0.2	7.14e-10	2362	0.275859	-0.559313
35.7	1e-11	0.2	7.14e-11	2362	0.0275859	-1.55931
35.7	1e-12	0.2	7.14e-12	2362	0.00275859	-2.55931
35.7	1e-13	0.2	7.14e-13	2362	0.000275859	-3.55931
35.7	1e-14	0.2	7.14e-14	2362	2.75859e-05	-4.55931
35.7	1e-15	0.2	7.14e-15	2362	2.75859e-06	-5.55931
35.7	1e-16	0.2	7.14e-16	2362	2.75859e-07	-6.55931				slope	-3.844
35.7	1e-17	0.2	7.14e-17	2362	2.75859e-08	-7.55931				efficiency	0.820311
										%	82.0311
This calculation is based on the assumption that the average weight of a base pair (bp) is 650 Daltons. This means that one mole of a bp weighs 650 g and that the molecular weight of any double stranded DNA template can be estimated by taking the product of its length (in bp) and 650.
The inverse of the molecular weight is the number of moles of template present in one gram of material.
Using Avogadro's number, 6.022x1023 molecules/mole, the number of molecules of the template per gram can be calculated:
mol/g * molecules/mol = molecules/ g
Finally, the number of molecules or number of copies of template in the sample can be estimated by multiplying by 1*109 to convert to ng and then multiplying by the amount of template (in ng)
This calculator requires the user to input the amount of a template present (in ngs) and the length of the template (in bp) and with this information the number of copies of the template is calculated.
The formula used is:
number of copies = ( amount * 6.022x1023) / (length * 1x109 * 650)
number = (ng * number/mole) / (bp * ng/g * g/ mole of bp)
