# Supplementary material for: One-step multiplex real-time RT-PCR assay for detecting and genotyping wild-type group A rotavirus strains and vaccine strains (Rotarix® and RotaTeq®) in stool samples
Source: PeerJ. 2016 Jan 11;4:e1560. doi: 10.7717/peerj.1560 (PMC4734446; doi:10.7717/peerj.1560)
Supplement: Supplemental Information 17 [file peerj-04-1560-s017.xls]

## Sheet: Sheet1
Concentration	Dillution	Volume (uL)	Mass (ng)	Length, bp	Copy number	Log copy	Ct	Ct	Ct average
ng/uL		(sample/assay)		(amplicon)
50.7	0.1	0.2	1.014	2362	3.91766e+08	8.59303
50.7	0.01	0.2	0.1014	2362	3.91766e+07	7.59303
50.7	0.001	0.2	0.01014	2362	3.91766e+06	6.59303	13.62	13.57	13.595
50.7	0.0001	0.2	0.001014	2362	391766	5.59303	16.61	16.66	16.635
50.7	1e-05	0.2	0.0001014	2362	39176.6	4.59303	20.46	20.12	20.29
50.7	1e-06	0.2	1.014e-05	2362	3917.66	3.59303	24.43	24.26	24.34
50.7	1e-07	0.2	1.014e-06	2362	391.766	2.59303
50.7	1e-08	0.2	1.014e-07	2362	39.1766	1.59303
50.7	1e-09	0.2	1.014e-08	2362	3.91766	0.593027
50.7	1e-10	0.2	1.014e-09	2362	0.391766	-0.406973
50.7	1e-11	0.2	1.014e-10	2362	0.0391766	-1.40697
50.7	1e-12	0.2	1.014e-11	2362	0.00391766	-2.40697
50.7	1e-13	0.2	1.014e-12	2362	0.000391766	-3.40697
50.7	1e-14	0.2	1.014e-13	2362	3.91766e-05	-4.40697
50.7	1e-15	0.2	1.014e-14	2362	3.91766e-06	-5.40697
50.7	1e-16	0.2	1.014e-15	2362	3.91766e-07	-6.40697				slope	-3.589
50.7	1e-17	0.2	1.014e-16	2362	3.91766e-08	-7.40697				efficiency	0.899456
										%	89.9456
This calculation is based on the assumption that the average weight of a base pair (bp) is 650 Daltons. This means that one mole of a bp weighs 650 g and that the molecular weight of any double stranded DNA template can be estimated by taking the product of its length (in bp) and 650.
The inverse of the molecular weight is the number of moles of template present in one gram of material.
Using Avogadro's number, 6.022x1023 molecules/mole, the number of molecules of the template per gram can be calculated:
mol/g * molecules/mol = molecules/ g
Finally, the number of molecules or number of copies of template in the sample can be estimated by multiplying by 1*109 to convert to ng and then multiplying by the amount of template (in ng)
This calculator requires the user to input the amount of a template present (in ngs) and the length of the template (in bp) and with this information the number of copies of the template is calculated.
The formula used is:
number of copies = ( amount * 6.022x1023) / (length * 1x109 * 650)
number = (ng * number/mole) / (bp * ng/g * g/ mole of bp)
